# Supplementary material for: Divalent metal transporter-related protein restricts animals to marine habitats
Source: Commun Biol. 2021 Apr 12;4:463. doi: 10.1038/s42003-021-01984-8 (PMC8041893; doi:10.1038/s42003-021-01984-8)
Supplement: Supplementary file 3 — Supplementary Data 1 [file 42003_2021_1984_MOESM3_ESM.xlsx]

## Sheet: Sheet1
OTU	accession number
Acanthaster planci 1 (COTS)	LC585430
Acanthaster planci 2 (COTS)	LC585429
Acropora digitifera (coral)	XP_015750918.1
Acytostelium subglobosum LB1	XP_012750903.1
Amphibalanus amphitrite (barnacle)	KAF0312761.1
Amphimedon queenslandica 1 (sponge)	XP_019849504.1
Amphimedon queenslandica 2 (sponge)	XP_003387357.3
Anneissia japonica 1 (feather-stars)	XP_033099615.1
Anneissia japonica 2 (feather-stars)	XP_033111125.1
Arabidopsis thaliana 1 (thale cress)	NP_173048.3
Arabidopsis thaliana 2 (thale cress)	NP_201534.1
Arabidopsis thaliana 3 (thale cress)	NP_175157.1
Arabidopsis thaliana 4 (thale cress)	NP_193614.1
Arabidopsis thaliana 5 (thale cress)	NP_179896.1
Asterias rubens 1 (starfish)	XP_033624792.1
Asterias rubens 2 (starfish)	XP_033639560.1
Biomphalaria glabrata (ramshorn snail)	XP_013085222.1
Branchiostoma belcheri 1 (lancelet)	XP_019630054.1
Branchiostoma belcheri 2 (lancelet)	XP_019630554.1
Caenorhabditis elegans (nematode)	NP_500235.4
Citrus sinensis (orange)	XP_006466526.1
Crassostrea gigas 1 (oyster)	NP_001292237.1
Crassostrea gigas 2 (oyster)	XP_034309677.1
Daphnia magna (water flea)	XP_032787957.1
Deinococcus radiodurans	WP_010888344.1
Dictyostelium discoideum AX4 1	XP_643409.1
Dictyostelium discoideum AX4 2	XP_642974.1
Drosophila melanogaster (fruit fly)	NP_524425.2
Eptatretus burgeri 1 (hagfish)	Eburgeri_3.2 (GCA_900186335.2)ENSEBUT00000002648.1
Eptatretus burgeri 2 (hagfish)	Eburgeri_3.2 (GCA_900186335.2)ENSEBUT00000013657.1
Eurytemora affinis 1 (copepoda)	XP_023332486.1
Eurytemora affinis 2 (copepoda)	XP_023340078.1
Fragaria vesca subsp. Vesca (strawberry)	XP_004287980.1
Gallus gallus (chicken)	NP_990295.1
Glycine max 1 (soybean)	XP_003526645.1
Glycine max 2 (soybean)	XP_003530275.1
Glycine max 3 (soybean)	NP_001344702.1
Glycine max 4 (soybean)	XP_003529902.1
Glycine max 5 (soybean)	NP_001344708.1
Glycine max 6 (soybean)	NM_001249798.2
Homo sapiens 1 (human Nramp1)	NP_000569.3
Homo sapiens 2 (human Nramp2)	BAA24933.1
Limulus polyphemus (horseshoe crab)	XP_022248482.1
Lingula anatina 1	XP_013422215.1
Lingula anatina 2	XP_013399116.1
Lottia gigantea 1 (owl limpet)	XP_009062480.1
Lottia gigantea 2 (owl limpet)	XP_009052584.1
Mizuhopecten yessoensis 1 (scallop)	XP_021376430.1
Mizuhopecten yessoensis 2 (scallop)	BAD99106.1
Monosiga brevicollis MX1 (choanoflagellate)	XP_001742336.1
Morone saxatilis (sea-bass)	AAG31225.2
Mus musculus 1 (mouse Nramp1)	NP_038640.2
Mus musculus 2 (mouse Nramp2)	NP_032758.2
Mytilus coruscus 1 (hard-shelled mussel)	CAC5399995.1
Mytilus coruscus 2 (hard-shelled mussel)	CAC5382606.1
Nematostella vectensis (sea anemone)	XP_001635621.1
Octopus bimaculoides 1 (octopus)	XP_014772339.1
Octopus bimaculoides 2 (octopus)	XP_014767972.1
Penaeus vannamei (shrimp)	XP_027217745.1
Perna viridis 1 (Asian green mussel)	LC585432
Perna viridis 2 (Asian green mussel)	LC585431
Petromyzon marinus (sea lamprey)	XP_032801752.1
Pomacea canaliculata (golden apple snail)	XP_025093172.1
Portunus trituberculatus (crab)	MPC12316.1
Proteobacteria	WP_000186369.1
Prunus persica (peach)	XP_007205063.1
Saccharomyces cerevisiae S288C (yeast)	NP_014519.1
Staphylococcus capitis	WP_107396307.1
Strongylocentrotus purpuratus 1 (sea urchin)	XP_030828658.1
Strongylocentrotus purpuratus 2 (sea urchin)	XP_030845937.1
Takifugu rubripes 1 (pufferfish)	XP_029690273.1
Takifugu rubripes 2 (pufferfish)	CAD43051.1
Tieghemostelium lacteum	KYQ91884.1
Tribolium castaneum 1 (flour beetle)	XP_973779.1
Tribolium castaneum 2 (flour beetle)	XP_967521.1
Vitis vinifera (grape)	XP_002283902.1
Xenopus tropicalis 1 (frog)	NP_001116938.1
Xenopus tropicalis 2 (frog)	XP_002933999.2
