# Supplementary material for: Divalent metal transporter-related protein restricts animals to marine habitats
Source: Commun Biol. 2021 Apr 12;4:463. doi: 10.1038/s42003-021-01984-8 (PMC8041893; doi:10.1038/s42003-021-01984-8)
Supplement: Supplementary file 4 — Supplementary Data 2 [file 42003_2021_1984_MOESM4_ESM.xlsx]

## Sheet: Sheet1
Supplementary Data 2
			ppm/OD
exposured metal	yeast strain	expressed protein	1	2	3
Fe	DEY1435 (fet3fet4)	ApDMT	6.59742	3.04555	3.05346
		ApDMTRP	2.1404	1.91346	1.62646
		EV	2.92075	1.82856	2.70191
	DY1457	ApDMT	8.0204	5.78058	12.3265
		ApDMTRP	3.30684	3.47979	1.8769
		EV	6.93676	4.26639	2.98428
Mn	SMF1	ApDMT	0.59557	0.524822	0.299258
		ApDMTRP	0.10265	0.0984027	0.107884
		EV	0.0531064	0.0563847	0.0683998
	BY4743	ApDMT	0.508693	0.456307	0.766597
		ApDMTRP	0.106826	0.106376	0.11077
		EV	0.0917998	0.0552246	0.0872503
Zn	ZHY3 (zrt1zrt2)	ApDMT	2.43684	1.98808	2.73188
		ApDMTRP	0.596236	0.132641	0.320162
		EV	1.75579	2.34239	1.61694
	DY1457	ApDMT	4.3058	2.58884	3.51603
		ApDMTRP	1.33687	2.59815	2.27684
		EV	3.42573	3.80195	1.54445
Cd	DY1457	ApDMT	86.1728	20.0399	34.5974
		ApDMTRP	2.6188	0.631851	3.99197
		EV	5.19796	6.37667	6.76631
Pb	DY1457	ApDMT	3.37005	5.40126	2.21478
		ApDMTRP	0.171455	0.345861	0.273626
		EV	0.296154	0.14749	0.19595
Cu	DY1457	ApDMT	3.07584	2.931	3.05146
		ApDMTRP	1.83919	2.29209	2.49659
		EV	1.7834	1.8282	2.87493
